# Supplementary material for: Cytotoxic Indole Diterpenoids from a Sphagneticola trilobata-Derived Fungus Aspergillus sp. PQJ-1
Source: Molecules. 2023 Oct 10;28(20):7003. doi: 10.3390/molecules28207003 (PMC10609460; doi:10.3390/molecules28207003)
Supplement: Supplementary file 1 [file molecules-28-07003-s001.zip]

Archive with 1 entries (1 files):
- molecules-2585845-supplementary.pdf
